# Supplementary material for: The biomolecular characterization of a finger ring contextually dated to the emergence of the Early Neolithic from Syltholm, Denmark
Source: R Soc Open Sci. 2020 Jan 22;7(1):191172. doi: 10.1098/rsos.191172 (PMC7029941; doi:10.1098/rsos.191172)
Supplement: Radiocarbon dates from Syltholm 906-II [file rsos191172supp2.xlsx]

## Sheet: Ark1
ID	Sample	Material	Species	AAR laboratory ID	δ13C (‰ VPDB)	Age (14C yrs BP)	+	Age cal. BP
x9780	P98	Spear	Ash (Fraxinus excelsior)	25109	-30 ± 1	5427	31	6290	6189
x4633	P43	Harpoon	Antler (Capreolus capreolus)	24615	-26 ± 1	5412	29	6288	6182
x8685	P88	Stake	Hazel (Corylus avellana)	25099	-32 ± 1	5394	29	6285	6029
x9916	FEM-19	Bone	Bone (Cervus elaphus)	28089	-22.79 ± 0.19	5318	40	6263	5990
x9781	P 90	Stake	Hazel (Corylus avellana)	25101	-27 ± 1	5310	26	6182	5999
x8506	P125	Spear	Ash (Fraxinus excelsior)	26285	-27.2 ± 0.4	5308	24	6182	5998
x10229	P91	Stake	Hazel (Corylus avellana)	25102	-26 ± 1	5264	28	6178	5937
x5616	P131	Log boat	Willow (Salix L.)	26291	-28.44 ± 0.4	5241	35	6177	5919
x3875	P104	Spear like	Hazel (Corylus avellana)	25115	-26 ± 2	5213	29	6097	5911
x947	p71	Stake	Hazel (Corylus avellana)	25082	-29 ± 1	5208	26	5995	5915
x4179	P130	Stake	Hazel (Corylus avellana)	26290	-29.3 ± 0.4	5164	36	5995	5761
x824	P106	skaft	Ash (Fraxinus excelsior)	25117	-21 ± 2	5155	41	5994	5754
x4479	P87	Stake	Hazel (Corylus avellana)	25098	-29 ± 1	5187	30	5992	5909
x3833	P 85	Stake	Hazel (Corylus avellana)	25096	-28 ± 1	5182	30	5991	5906
x8839	P96	Spear like	Hazel (Corylus avellana)	25107	-27 ± 1	5194	26	5990	5914
x4281	-	Paddle shaft	Ash (Fraxinus excelsior)	26272	-26.99 ± 0.4	5193	24	5990	5913
x3829	P103	Spear like	Hazel (Corylus avellana)	25114	-33 ± 1	5174	27	5990	5902
x10116	P127	Spear	Ash (Fraxinus excelsior)	26287	-26.43 ± 0.4	5145	33	5989	5755
x10213	P123	Spear	Ash (Fraxinus excelsior)	26283	-26.96 ± 0.4	5148	26	5987	5765
x4955	P61	Spear	Ash (Fraxinus excelsior)	24619	-27 ± 2	5128	35	5983	5750
x480	P115	Paddle shaft	Ash (Fraxinus excelsior)	26275	-26.28 ± 0.4	4843	26	5644	5484
x9737	P97	Spear	Ash (Fraxinus excelsior)	25108	-27 ± 1	5131	30	5940	5753
x913	p70	Stake	Hazel (Corylus avellana)	25081	-24 ± 1	5120	27	5927	5753
x3894	P 86	Stake	Hazel (Corylus avellana)	25097	-29 ± 1	5094	28	5914	5749
x9750	P62	Spear	Ash (Fraxinus excelsior)	24620	-29 ± 2	5080	39	5914	5738
x1356	FEM-13	Bone	Bone (Bos taurus)	28088	-21.96 ± 0.19	5092	26	5913	5749
x8708	P64	Paddle blade	Ash (Fraxinus excelsior)	24621	-27 ± 3	5054	33	5905	5724
x8634	FEM-27	Bone	Harbour porpoise (Phocoena phocoena)	28090	-10.29 ± 0.19	5441	31	6295	6195
x8737	P126	Spear	Ash (Fraxinus excelsior)	26286	-26.31 ± 0.4	5057	25	5898	5741
x6651	P94	Spear like	Hazel (Corylus avellana)	25105	-30 ± 1	5036	27	5897	5666
x10115	P122	Spear	Ash (Fraxinus excelsior)	26282	-25.9 ± 0.4	5031	37	5896	5662
x2697	P44	Bow	Elm (Ulmus L.)	22731	-29.75 ± 0.64	5045	25	5895	5730
x10244A	P124	Paddle shaft	Ash (Fraxinus excelsior)	26284	-24.41 ± 0.1	5041	25	5895	5724
x768	p67	Stake	Hazel (Corylus avellana)	25078	-33 ± 1	5032	26	5895	5664
x9749	P132	Axe shaft	Hazel (Corylus avellana)	26292	-27.61 ± 0.4	5030	25	5894	5664
x8170	P60	Axe shaft	Hazel (Corylus avellana)	24618	-29 ± 2	5028	33	5894	5662
x8644	P120	Spear	Ash (Fraxinus excelsior)	26280	-26.59 ± 0.4	5025	27	5892	5662
x8732	P 89	Stake	Hazel (Corylus avellana)	25100	-30 ± 1	5024	27	5892	5661
x7166	P114	Axe shaft	Hazel (Corylus avellana)	26274	-30.8 ± 0.1	5022	27	5892	5660
x8643	P119	Spear	Ash (Fraxinus excelsior)	26279	-25.62 ± 0.1	5015	31	5891	5657
x2117	P83	Stake	Hazel (Corylus avellana)	25094	-35 ± 1	5001	27	5883	5655
x8823	P121	Spear	Ash (Fraxinus excelsior)	26281	-26.26 ± 0.4	4980	26	5855	5644
x5617	P108	Fish trap	-	26271	-27.63 ± 0.4	4960	30	5742	5608
x4282	P118	Spear	-	26278	-26.98 ± 0.4	4909	25	5708	5591
x1628	P82	Stake	-	25093	-25 ± 1	4881	35	5708	5490
x4303	P111	Paddle shaft	Ash (Fraxinus excelsior)	26273	-26.05 ± 0.4	4887	24	5652	5591
x1213	P 79	Stake	Hazel (Corylus avellana)	25090	-33 ± 1	4859	21	5645	5583
x6583	P129	Stake	Hazel (Corylus avellana)	26289	-27.68 ± 0.1	4841	30	5645	5482
x1090	P77	Stake	Alder (Alnus glutinosa L.)	25088	-32 ± 1	4844	24	5644	5485
x1204	P102	Spear like	Hazel (Corylus avellana)	25113	-29 ± 1	4826	32	5640	5475
x1604	P80	Stake	Hazel (Corylus avellana)	25091	-32 ± 1	4831	24	5607	5482
x1619	P81	Spear like	Ash (Fraxinus excelsior)	25092	-32 ± 1	4828	23	5605	5482
x1383	P117	Spear	Ash (Fraxinus excelsior)	26277	-26.35 ± 0.4	4818	26	5604	5477
x1030	P100	Spear like	Hazel (Corylus avellana)	25111	-29 ± 1	4814	27	5603	5476
x1049	p75	Stake	Hazel (Corylus avellana)	25086	-31 ± 1	4812	23	5600	5477
x1071	P76	Stake	Hazel (Corylus avellana)	25087	-32 ± 1	4807	21	5596	5478
x1132	P78	Stake	Hazel (Corylus avellana)	25089	-34 ± 1	4801	25	5595	5475
x4649	P105	Spear like	Hazel (Corylus avellana)	25116	-20 ± 2	4789	31	5594	5470
x1045	p74	Stake	Hazel (Corylus avellana)	25085	-34 ± 1	4795	24	5592	5475
x1037	P73	Stake	Hazel (Corylus avellana)	25084	-27 ± 1	4775	32	5592	5334
x3497	P84,	Stake	Ash (Fraxinus excelsior)	25095	-30 ± 1	4760	26	5588	5333
x1122	P101	Spear like	Hazel (Corylus avellana)	25112	-28 ± 1	4756	30	5587	5332
x1481	P59	Axe shaft	Hazel (Corylus avellana)	24617	-33 ± 3	4746	31	5585	5330
x705	P116	Spear	Ash (Fraxinus excelsior)	26276	-27.25 ± 0.4	4701	23	5576	5323
x1081	P58	Axe shaft	Hazel (Corylus avellana)	24616	-23 ± 2	4686	31	5576	5319
x3150	P30	Shafted axe	Ash (Fraxinus excelsior)	22730	-26.46 ± 0.05	4663	26	5467	5317
x817	p68	Stake	Hazel (Corylus avellana)	25079	-23 ± 2	4674	29	5569	5317
x1029	P72	Stake	Alder (Alnus glutinosa L.)	25083	-30 ± 1	4454	25	5280	4970
x820	p69	Stake	Alder (Alnus glutinosa L.)	25080	-29 ± 1	4438	28	5278	4880
x10122	P128	Spear like	Hazel (Corylus avellana)	26288	-29.37 ± 0.4	4007	23	4522	4423

## Sheet: Sheet1
1	2	3	4	5	6	7	8	9	10	11	12	13	14	15	16	17	18	19	20	21	22	23	24	25	26	27	28	29	30	31	32	33	34	35	36	37	38	39	40	41	42	43	44	45	46	47	48	49	50
5427	5412	5394	5318	5310	5308	5264	5241	5213	5208	5164	5155	5187	5182	5194	5193	5174	5145	5148	5128	4843	5131	5120	5094	5080	5092	5054	5441	5057	5036	5031	5045	5041	5032	5030	5028	5025	5024	5022	5015	5001	4980	4960	4909	4881	4887	4859	4841	4844	4826
31	29	29	40	26	24	28	35	29	26	36	41	30	30	26	24	27	33	26	35	26	30	27	28	39	26	33	31	25	27	37	25	25	26	25	33	27	27	27	31	27	26	30	25	35	24	21	30	24	32
[truncated: 20 more columns]
