# Supplementary material for: The biomolecular characterization of a finger ring contextually dated to the emergence of the Early Neolithic from Syltholm, Denmark
Source: R Soc Open Sci. 2020 Jan 22;7(1):191172. doi: 10.1098/rsos.191172 (PMC7029941; doi:10.1098/rsos.191172)
Supplement: Protein recovery from the ring [file rsos191172supp3.xlsx]

## Sheet: Proteins
Protein Name	Protein location	Genus species	All matching semi-tryptic peptides	Unique peptides	Total sequence coverage (%)	Unique sequence coverage (%)	Sequence length (aa)
Collagen I chain (alpha-1 and -2)	Bone	Cervus elaphus hippelaphus	793	9	87.6	3.4	2067
Alpha 2-HS Glycoprotein	Plasma	Cervus elaphus hippelaphus	50	35	43.5	33.1	359
Collagen alpha-1(III)	soft connective tissues	Bovidae or Cervidae	17	17	15.3	15.3	1466
Osteocalcin	Bone	Cervus elaphus hippelaphus, Capra hircus, Odocoileus virginianus texanus, Pantholops hodgsonii, Mustela putorius furo, or Felis catus	9	9	32	32	100
Collagen XI*	soft connective tissues	Euteleostomi	9	9	5.7	5.7	928
Pigment Epithelium-Derived Factor/ Serpin Family F Member 1	Plasma	Cervus elaphus hippelaphus or Odocoileus virginianus texanus	6	4	21.6	9.9	334
Thrombospondin 1	extracellular matrix	Eutheria	5	5	5	5	1170
Biglycan	bone, muscle	Eutheria	5	5	11.7	11.7	403
Secreted Phosphoprotein 2	bone	Cervus elaphus hippelaphus or Bovidae	5	5	17.2	17.2	203
Immunoglobulin gamma-1 heavy chain*	Plasma	Cervus elaphus hippelaphus	4	4	13.3	13.3	442
Serum albumin	Plasma	Cervus elaphus hippelaphus, Cervus nippon, Odocoileus virginianus texanus	4	4	8.8	8.8	605
Apolipoprotein A-I	Plasma	Cervus elaphus hippelaphus or Odocoileus virginianus texanus	3	3	13.6	13.6	265
Periostin	extracellular matrix	Eutheria	2	2	3.3	3.3	779
Collagen alpha-1(XII)	Bone and soft connective tissues	Amniota	2	2	2.6	2.6	1176
Nucleobindin 1	Plasma	Eutheria	2	2	5.3	5.3	457
* Protein ID based on homology to this protein in other species, since the current database calls them Uncharacterized Proteins

## Sheet: Peptides
Protein Name	Sequences used for ID	Blast ID	Length (aa)	Mass	Charge	MaxQuant Score	Matched Spectra
Alpha 2-HS Glycoprotein	AAGPPVASVVAGPSVVAVPLPLHR	Cervus elaphus hippelaphus	24	2260.31	3;4	181.54	5
	AGPPVASVVAGPSVVAVPLPLHR	Cervus elaphus hippelaphus	23	2189.27	3	123.19	4
	GPPVASVVAGPSVVAVPLPLHR	Cervus elaphus hippelaphus	22	2118.23	2;3;4	300.07	9
	PPVASVVAGPSVVAVPLPLHR	Cervus elaphus hippelaphus	21	2061.21	3;4	171.56	6
	SAAGPPVASVVAGPSVVAVPLPLHR	Cervus elaphus hippelaphus	25	2347.34	3	222.62	2
	TPVGGQPSVPGGPVR	Cervus elaphus hippelaphus	15	1403.75	2	251.24	4
	TPVGGQPSVPGGPVRL	Cervus elaphus hippelaphus	16	1516.84	2	152.85	2
	VGGQPSVPGGPVR	Cervus elaphus hippelaphus	13	1205.65	2	105.4	1
Collagen alpha-1(III)	GPPGAGGPPGPR	Bovidae or Cervidae	12	1015.52	2	273.46	1
Osteocalcin	PGLGAPAPYPDPLEPK	Cervus elaphus hippelaphus, Capra hircus, Odocoileus virginianus texanus, Pantholops hodgsonii, Mustela putorius furo, Miniopterus natalensis, Felis catus, Panthera pardus	16	1617.84	2	115.33	1
	YLDPGLGAPAPYPD	Cervus elaphus hippelaphus, Capra hircus, Ovis aries, Odocoileus virginianus texanus, Pantholops hodgsonii, Mustela putorius furo, Felis catus, Enhydra lutris kenyoni	14	1444.69	2	84.817	1
	YLDPGLGAPAPYPDPLEPK	Cervus elaphus hippelaphus, Capra hircus, Odocoileus virginianus texanus, Pantholops hodgsonii, Mustela putorius furo, Felis catus, Enhydra lutris kenyoni	19	2009.01	2	86.944	2
Pigment Epithelium-Derived Factor/ Serpin Family F Member 1	IAQLPLTGSTSIIFFLPQR	Cervus elaphus hippelaphus or Odocoileus virginianus texanus	19	2101.19	2	133.71	2
	STSIIFFLPQR	Cervus elaphus hippelaphus or Odocoileus virginianus texanus	11	1307.72	2	114.89	2
	TSIIFFLPQR	Cervus elaphus hippelaphus or Odocoileus virginianus texanus	10	1220.69	2	98.997	1
Secreted Phosphoprotein 2	FPVYDYDPASLK	Cervus elaphus hippelaphus or Bovidae	12	1413.68	2	93.058	1
	VYDYDPASLK	Cervus elaphus hippelaphus or Bovidae	10	1169.56	2	98.233	1
Immunoglobulin gamma-1 heavy chain	SGALTSGVR	Cervus elaphus hippelaphus	9	846.456	2	127.02	1
Serum albumin	VGEYGFQNALIVR	Cervus elaphus hippelaphus, Cervus nippon, Odocoileus virginianus texanus	13	1464.77	2	166.33	3
Apolipoprotein A-I	DFATVYVEAIK	Bovidae or Cervidae	11	1254.65	2	103.7	1
	EYVAQFEASALGK	Cervus elaphus hippelaphus, Odocoileus virginianus texanus, Equus caballus/asinus, Panthera tigris altaica/pardus, Puma concolor, Manis javanica, Rhinolophus ferrumequinum, or Acinonyx jubatus	13	1411.7	2	106.4	1
