# Supplementary material for: The biomolecular characterization of a finger ring contextually dated to the emergence of the Early Neolithic from Syltholm, Denmark
Source: R Soc Open Sci. 2020 Jan 22;7(1):191172. doi: 10.1098/rsos.191172 (PMC7029941; doi:10.1098/rsos.191172)
Supplement: Protein Recovery of Modern Antler (P29) and Modern Bone (P55) Reference Material [file rsos191172supp4.xlsx]

## Sheet: Sheet1
Protein Name	Gene	Razor + unique peptides P29	Razor + unique peptides P55	Unique peptides P29	Unique peptides P55	Sequence coverage P29 [%]	Sequence coverage P55 [%]	Protein Sequence length (aa)	MS/MS count P29	MS/MS count P55
Collagen 1 (a1 and 2)	COL1	759	822	6	5	89.5	89.7	2067	1539	1691
Alpha 2-HS Glycoprotein	AHSG	41	21	29	13	46.8	38.7	359	58	29
Adult beta globin	HBB	40	0	29	0	83.4	0	145	90	0
Pigment epithelium-derived factor/Serpin F1	SERPINF1	20	7	5	2	34.1	29	334	28	10
Biglycan	BGN	14	16	14	16	30	30	403	24	23
Lumican	LUM	12	9	12	9	35.1	27.8	342	19	12
Osteocalcin	BGLAP	11	12	11	12	33	33	100	18	20
S100 calcium-binding protein A12	S100A12	11	0	11	0	64.1	0	78	20	0
Osteonectin	SPARC	9	0	9	0	18.4	0	316	13	0
Collagen alpha-1 (III)	COL3A1	8	11	8	11	7.2	11.5	1466	8	12
Decorin	DCN	8	2	8	2	32.8	13.2	250	17	6
Serum Albumin	ALB	7	3	7	3	12.6	6.3	605	8	3
Nucelobindin-1	NUCB1	7	3	7	3	17.7	8.8	457	10	4
Chondroadherin	CHAD	7	9	7	9	24.4	31.3	361	13	16
S100 Calcium Binding Protein A8	S100A8	5	0	5	0	57.3	0	89	15	0
Secreted Phosphoprotein 2	SPP2	3	2	3	2	19.2	11.3	203	4	3
Tetranectin	CLEC3B	3	2	3	2	17.3	17.3	202	7	3
Olfactomedin Like 1	OLFML1	3	2	3	2	7.8	4.9	386	3	2
Apolipoprotein A1	APOA1	3	0	3	0	13.6	0	265	3	0
Antithrombin-III/Serpin Family C Member 1	SERPINC1	3	0	3	0	10.8	0	435	3	0
Vitronectin	VTN	3	0	3	0	9.8	0	480	3	0
Thrombospondin 1	THBS1	2	2	2	2	1.9	1.9	1210	2	2
Annexin A2	ANXA2	2	3	2	3	7.1	11.8	339	2	4
Collagen alpha-1(V)*	COL5A1	2	2	2	2	4.6	4.8	670	6	2
Immunoglobulin lambda-1 light chain*	IGL	2	0	2	0	15.5	0	155	2	0
Serpin Family D Member 1	SERPIND1	2	0	2	0	4	0	496	2	0
Procollagen C-Endopeptidase Enhancer	PCOLCE	2	0	2	0	4.5	0	686	3	0
Peptidoglycan-recognition protein	PGLYRP1	2	0	2	0	12	0	191	2	0
*Protein ID based on Homology Search
